# Supplementary material for: Resilience in Older People: A Concept Analysis
Source: Healthcare (Basel). 2023 Sep 8;11(18):2491. doi: 10.3390/healthcare11182491 (PMC10531380; doi:10.3390/healthcare11182491)
Supplement: Supplementary file 1 [file healthcare-11-02491-s001.zip]

Archive with 1 entries (1 files):
- healthcare-2577416-supplementary.pdf
